# Supplementary material for: Asplenium paucipinnatum (Aspleniaceae), a new fern species from southern Thailand, based on morphological and molecular data
Source: PhytoKeys. 2026 Apr 2;272:159–67. doi: 10.3897/phytokeys.272.173645 (PMC13066931; doi:10.3897/phytokeys.272.173645)
Supplement: XML Treatment for Asplenium paucipinnatum [file phytokeys.272.173645-treatment1.xml]

<!DOCTYPE tp:taxon-treatment
  PUBLIC "-//TaxonX//DTD Taxonomic Treatment Publishing DTD v0 20100105//EN" "tax-treatment-NSO.dtd">
<tp:taxon-treatment xmlns:tp="http://www.plazi.org/taxpub"><tp:treatment-meta><kwd-group><label>Taxon classification</label><kwd>
                <named-content content-type="kingdom">Plantae</named-content>
              </kwd><kwd>
                <named-content content-type="order">Polypodiales</named-content>
              </kwd><kwd>
                <named-content content-type="family">Aspleniaceae</named-content>
              </kwd></kwd-group><mixed-citation publication-type="journal"><person-group><name><surname>Xu</surname><given-names>Ke-Wang</given-names></name><name><surname>Pollawatn</surname><given-names>Rossarin</given-names></name><name><surname>Zhang</surname><given-names>Liang</given-names></name><name><surname>Zhou</surname><given-names>Xin-Mao</given-names></name><name><surname>Zhang</surname><given-names>Li-Bing</given-names></name></person-group><article-title><italic><tp:taxon-name><tp:taxon-name-part taxon-name-part-type="genus" reg="Asplenium">Asplenium</tp:taxon-name-part> <tp:taxon-name-part taxon-name-part-type="species" reg="paucipinnatum">paucipinnatum</tp:taxon-name-part></tp:taxon-name></italic> (<tp:taxon-name><tp:taxon-name-part taxon-name-part-type="family" reg="Aspleniaceae">Aspleniaceae</tp:taxon-name-part></tp:taxon-name>), a new fern species from southern Thailand, based on morphological and molecular data</article-title><source>PhytoKeys</source><day>02</day><month>04</month><year>2026</year><volume>272</volume><fpage>159</fpage><lpage>167</lpage><pub-id pub-id-type="doi">10.3897/phytokeys.272.173645</pub-id></mixed-citation></tp:treatment-meta><tp:nomenclature><tp:taxon-name><object-id xmlns:xlink="http://www.w3.org/1999/xlink" content-type="arpha" xlink:type="simple">673C7CB7-8FBA-5C24-9477-9E2FA1D4379D</object-id>
                    		<tp:taxon-name-part taxon-name-part-type="genus" reg="Asplenium">Asplenium</tp:taxon-name-part> <tp:taxon-name-part taxon-name-part-type="species" reg="paucipinnatum">paucipinnatum</tp:taxon-name-part>
                    	
                    		<object-id xmlns:xlink="http://www.w3.org/1999/xlink" content-type="ipni" xlink:type="simple">urn:lsid:ipni.org:names:77378261-1</object-id>
                    	</tp:taxon-name><tp:taxon-authority>K.W.Xu, Li Bing Zhang &amp; Pollawatn</tp:taxon-authority><tp:taxon-status xmlns:xlink="http://www.w3.org/1999/xlink" xlink:type="simple">sp. nov.</tp:taxon-status><xref ref-type="fig" rid="F1">Fig. 1</xref></tp:nomenclature><tp:treatment-sec sec-type="Type"><title>Type.</title><p>Thailand • Nakhon Si Thammarat: Phrom Khiri District, Khao Luang National Park, elev. 300–600 m, <named-content xmlns:xlink="http://www.w3.org/1999/xlink" content-type="dwc:verbatimCoordinates" xlink:type="simple">8°31'17"N, 99°46'43"E</named-content>, 23 July 2019, <italic>Li Bing Zhang. Liang Zhang, R. Pollawatn &amp; X.M. Zhou 10976</italic> (holotype: BCU-P05253; isotypes: CDBI, KUN, MO, PYU).</p></tp:treatment-sec><tp:treatment-sec sec-type="Description"><title>Description.</title><p><italic><tp:taxon-name><tp:taxon-name-part taxon-name-part-type="genus" reg="Asplenium">Asplenium</tp:taxon-name-part> <tp:taxon-name-part taxon-name-part-type="species" reg="paucipinnatum">paucipinnatum</tp:taxon-name-part></tp:taxon-name></italic> resembles <italic><tp:taxon-name><tp:taxon-name-part taxon-name-part-type="genus" reg="Asplenium">A.</tp:taxon-name-part> <tp:taxon-name-part taxon-name-part-type="species" reg="micantifrons">micantifrons</tp:taxon-name-part></tp:taxon-name></italic> (Tuyama) Tuyama ex H.Ohba by its short creeping and radial rhizomes, 1-pinnate laminae, pinnae deeply incised at basiscopic side of margin, and sori borne in 2 rows closely set along to the costa, but the former has lateral pinnae fewer than 14 pairs, pinnae oblique rhombic, pinna apex acute, and marginal teeth obtuse. In contrast, <italic><tp:taxon-name><tp:taxon-name-part taxon-name-part-type="genus" reg="Asplenium">A.</tp:taxon-name-part> <tp:taxon-name-part taxon-name-part-type="species" reg="micantifrons">micantifrons</tp:taxon-name-part></tp:taxon-name></italic> has lateral pinnae more than 15 pairs, pinnae lanceolate, pinna apex acuminate, and marginal teeth acute.</p><p><bold><italic>Plants</italic></bold> low-epiphytic or less often terrestrial, often on mossy tree trunks, occasionally in moist rock crevices, 20–40 cm tall. <bold><italic>Rhizomes</italic></bold> short creeping, with radial steles, up to 5 mm diameter, with fronds 2–6 mm apart, densely covered with scales. <bold><italic>Rhizomes scales</italic></bold> reddish brown, thickly membranaceous, narrowly triangular, margins slightly denticulate, (1.2–)3.5–4.5(–5.5) × (0.2–)0.55–0.65(–0.75) mm. <bold><italic>Fronds</italic></bold> widely spaced, not proliferous, 20–40 cm long, thinly coriaceous. <bold><italic>Stipes</italic></bold> semi-shiny, purplish to dark brown, up to 13 cm long, with few brown lanceolate small scales similar to those on the rhizome. <bold><italic>Laminae</italic></bold> oblong to elliptic in outline, 18–27 × 6–10 cm, 1-pinnate, acuminate, basal pinnae somewhat reduced, apical segment deeply pinnatifid or gradually decrescent. <bold><italic>Rachises</italic></bold> dark brown at base of laminae, gradually changing to stramineous at top of laminae, subglabrous, terete abaxially, adaxial side grooved and with 2 green narrow wings. <bold><italic>Pinnae</italic></bold> 10–14 pairs, basal pinnae subopposite, others alternate, middle ones larger, obliquely spreading, (shiny) dark green adaxially, pale green abaxially, obliquely rhomboid, deeply incised at basiscopic side of margin, (2–)2.5–4 × 0.6–1 cm, mostly shortly petiolate, unequally cuneate at the base tending to be slightly auriculate acroscopically, apex acute, coarsely serrate or occasionally bearing a lobe at acroscopical pinnae with lobes up to 2/3 of the way to the costa. <bold><italic>Veins</italic></bold> free, visible on both surfaces, simple, once or twice forked, not reaching pinnae margins. <bold><italic>Sori</italic></bold> (2–)5–9 per pinna, linear, ca. 5 mm long, borne in two closely set rows along the costa. <bold><italic>Indusia</italic></bold> linear, membranous, entire, ± 1 mm wide, persistent.</p></tp:treatment-sec><tp:treatment-sec sec-type="Distribution and habitat"><title>Distribution and habitat.</title><p><italic><tp:taxon-name><tp:taxon-name-part taxon-name-part-type="genus" reg="Asplenium">Asplenium</tp:taxon-name-part> <tp:taxon-name-part taxon-name-part-type="species" reg="paucipinnatum">paucipinnatum</tp:taxon-name-part></tp:taxon-name></italic> is currently known only from one locality in Khao Luang National Park, Phrom Khiri District, Nakhon Si Thammarat, Thailand. It was observed to grow on moss-covered tree trunks or crevices of moist rocks within tropical rainforests at an elevation of 300–600 m.</p></tp:treatment-sec><tp:treatment-sec sec-type="Conservation and IUCN Red List category"><title>Conservation and IUCN Red List category.</title><p>This species is currently known only from its type locality, where a single population comprising fewer than 50 individuals has been observed. According to the IUCN Red List guidelines, it is therefore provisionally assessed as Critically Endangered (<abbrev xmlns:xlink="http://www.w3.org/1999/xlink" xlink:title="Critically Endangered" xlink:type="simple">CR</abbrev>) under criterion D. Further field surveys are required to determine whether this species occurs in other regions.</p></tp:treatment-sec><tp:treatment-sec sec-type="Etymology"><title>Etymology.</title><p>The specific epithet “<italic>paucipinnatum</italic>” alludes to the paucity of pinnae in comparison to those of its closely related species with short-creeping rhizome.</p></tp:treatment-sec><tp:treatment-sec><!--Section generated to contain objects referenced in tp:taxon-treatment.--><fig id="F1" position="float" orientation="portrait"><object-id xmlns:xlink="http://www.w3.org/1999/xlink" content-type="doi" xlink:type="simple">10.3897/phytokeys.272.173645.figure1</object-id><object-id xmlns:xlink="http://www.w3.org/1999/xlink" content-type="arpha" xlink:type="simple">541F9D2A-5274-51A2-86E3-E2B29CC41156</object-id><label>Figure 1.</label><caption><p><italic><tp:taxon-name><tp:taxon-name-part taxon-name-part-type="genus" reg="Asplenium">Asplenium</tp:taxon-name-part> <tp:taxon-name-part taxon-name-part-type="species" reg="paucipinnatum">paucipinnatum</tp:taxon-name-part></tp:taxon-name></italic>. <bold>A</bold>. Habit; <bold>B</bold>. Abaxial view of lamina; <bold>C</bold>. Abaxial view of pinnae showing the venation on the pinnae; <bold>D</bold>. Showing the lamina apices deeply pinnatifid and becoming gradually decrescent upwards; <bold>E</bold>. Adaxial view of Pinnae at middle portion of the laminae; <bold>F</bold>. Short-creeping rhizome; <bold>G</bold>. Rhizome scales. (Voucher specimen: <italic>Li Bing Zhang, Liang Zhang, R. Pollawatn &amp; X. M. Zhou 10976</italic>).</p></caption><graphic xmlns:xlink="http://www.w3.org/1999/xlink" xlink:href="phytokeys-272-159_article-173645__-g001.jpg" id="oo_1578903.jpg" position="float" orientation="portrait" xlink:type="simple"><uri content-type="original_file" xlink:type="simple">https://binary.pensoft.net/fig/1578903</uri></graphic></fig></tp:treatment-sec></tp:taxon-treatment>
