# Supplementary material for: Asplenium paucipinnatum (Aspleniaceae), a new fern species from southern Thailand, based on morphological and molecular data
Source: PhytoKeys. 2026 Apr 2;272:159–67. doi: 10.3897/phytokeys.272.173645 (PMC13066931; doi:10.3897/phytokeys.272.173645)
Supplement: Supplementary material 1 — List of voucher specimens and Genbank accession numbers used in phylogenetic analyses - indicates missing data [file phytokeys-272-159_article-173645__-s001.xlsx]

## Sheet: Sheet1
Table S1. List of voucher specimens and Genbank accession numbers used in phylogenetic analyses. - indicates missing data.
Species	rbcL	atpB	rps4 & rps4-trnS	trnL & trnL-F	Collection No.	Locality	reference
Asplenium actinopteroides Peter	GU929848	—	—	—	Viane 7583 (GENT)	Tanzania	Leroux et al. 2011
Asplenium aethiopicum (Burm.f.) Bech.	AF240654	—	AY549823	AF240666	Hemp A. 22 (BM)	Marangu-0gate, Kenya	Pinter et al. 2002
Asplenium aethiopicum (Burm.f.) Bech.	MK826798	MK826295	MK827320	MK827828	Jin & Zhang 11015 (CDBI)	Yunnan, China	Xu et al. 2020
Asplenium aethiopicum (Burm.f.) Bech.	MK826545	MK826046	MK827062	MK827633	JL00378 (SYSU)	Yunnan, China	Xu et al. 2020
Asplenium aethiopicum (Burm.f.) Bech.	KP774922	—	KP835452	KP835385	Ohlsen 228 (MELU)	Victoria, Australia	Ohlsen et al. 2014
Asplenium aethiopicum (Burm.f.) Bech.	—	MK826491	MK827564	—	Peter & Bart 1897 (MO)	Zimbabwe	Xu et al. 2020
Asplenium aethiopicum (Burm.f.) Bech.	MK826925	MK826368	MK827435	MK827933	Rothfels 4663 (UC)	Kwazulu-Natal, South Africa	Xu et al. 2020
Asplenium aethiopicum (Burm.f.) Bech.	MK826926	MK826369	MK827436	MK827934	Wood 17002 (PTBG)	Savaii, Western Samoa	Xu et al. 2020
Asplenium aethiopicum (Burm.f.) Bech.	MK826686	MK826207	MK827216	MK827748	Xu 302 (SYSU)	Yunnan, China	Xu et al. 2020
Asplenium blastophorum Hieron.	MK826914	—	MK827423	MK827925	Anderberg et al. 116 (MO)	Mardagascar	Xu et al. 2020
Asplenium contiguum Kaulf.	EF463147	EF463328	—	—	Ranker 1876 (COLO)	Hawaii	Schuettpelz & Pryer, 2007
Asplenium contiguum Kaulf.	MK827001	MK826442	MK827514	MK827995	Wood 11823 (PTBG)	Maui, Hawaii	Xu et al. 2020
Asplenium contiguum Kaulf.	MK827000	MK826441	MK827513	MK827994	Wood 15673 (PTBG)	Kauai, Hawaii	Xu et al. 2020
Asplenium correardii Tardieu	—	—	—	MK827943	Rakotendrainibe 4432 (MO)	Antananarivo, Mardagascar	Xu et al. 2020
Asplenium decompositum Peter	GU929847	—	—	—	Viane 7688 (GENT)	Tanzania	Leroux et al. 2011
Asplenium dissectum C.Chr.	KM495080	—	—	—	VS7951 (Silwood Park DNA Bank)	unknown	Javier Igea et al. 2014
Asplenium ensiforme Wall. ex Hook. & Grev.	—	MK826132	—	—	Xu 277 (SYSU)	Guangdong, China	Xu et al. 2020
Asplenium ensiforme Wall. ex Hook. & Grev.	—	MK826159	MK827172	MK827718	Xu JX015 (SYSU)	Jiangxi, China	Xu et al. 2020
Asplenium filidens Brownlie	KP774876	—	KP835431	KP835396	Perrie NC 85 (WELT)	New Caledonia	Ohlsen et al. 2014
Asplenium friesiorum C. Chr.	AY549756	—	AY549828	AY549860	Hemp 21 (BM)	Kenya	Schneider et al. 2005
Asplenium hemitomum Hieron.	GU929851	—	—	—	Viane 8423 (GENT)	Reunion	Leroux et al. 2011
Asplenium incurvatum Fee	MK827053	MK826519	MK827596	MK828049	Rothfels 3611 (DUKE)	Zamora-Chinchipe, Ecuador	Xu et al. 2020
Asplenium kinabaluense Holttum	MK826946	MK826389	MK827456	MK827949	Chen 4594 (TAIF)	Sabah, Malaysia	Xu et al. 2020
Asplenium lepturus J.Sm.	MK826774	MK826272	MK827298	—	Zhang et al. 8695 (CDBI, MO, PHH)	Khanh Hoa, Vietnam	Xu et al. 2020
Asplenium lividum Mett.ex Kuhn	KF992432	—	—	—	Grangaud & Acock s.n. (BM)	unknown	Hennequin et al. 2014
Asplenium majus (Hieron.) Pic.Serm.	GU929853	—	—	—	Viane 7427 (GENT)	Kenya	Leroux et al. 2011
Asplenium micantifrons (Tuy.) Tuy. ex H.Ohba	AB574861	—	—	—	Takayama 07062176 (MAK)	Tokyo, Japan	Ebihara et al. 2010
Asplenium micropaleatum M. Kessler & A.R. Sm.	MK826950	MK826393	MK827460	MK827953	Rothfels 4835 (UC)	Junin, Peru	Xu et al. 2020
Asplenium nitens Sw.	KF992435	—	—	—	Janssen 2717 (P REU)	unknown	Hennequin et al. 2014
Asplenium nitens Sw.	GU929849	—	—	—	Viane 8203 (GENT)	Reunion	Leroux et al. 2011
Asplenium parvum Watts	KP774863	—	KP835434	KP835395	Kessler 14114 (UZH)	Papua New Guinea	Ohlsen et al. 2014
Asplenium paucipinnatum K.W. Xu, Li Bing Zhang & Pollawat	PZ023971	PZ023972	PZ023973	PZ023974	Li Bing Zhang. Liang Zhang, R. Pollawat & X.M. Zhou 10976 (KUN)	Nakhon Si Thammarat, Thailand
Asplenium petiolulatum Kuhn	KF992437	—	—	—	Quansah Q4829 (BM)	unknown	Hennequin et al. 2014
Asplenium praegracile Rosenst.	AY300134	—	AY549825	AY300081	Hemp 116 (BM)	Kenya	Schneider et al. 2004
Asplenium praemorsum Sw.	MK827046	MK826496	MK827571	—	Rothfels 2703 (DUKE)	San José, Costa Rica	Xu et al. 2020
Asplenium praemorsum Sw.	EF463154	EF463340	—	—	Schuettpelz 523 (GOET)	Cult.	Schuettpelz & Pryer, 2007
Asplenium protensum Schrad.	AY300135	—	—	AY300082	Hemp 2 (BM)	Kenya	Schneider et al. 2004
Asplenium scortechinii Bedd.	—	MK826057	MK827082	—	JL00354 (SYSU)	Yunnan, China	Xu et al. 2020
Asplenium serra Langsd. & Fisch.	—	MK826508	MK827583	MK828047	Rothfels 08-070 (DUKE)	San José, Costa Rica	Xu et al. 2020
Asplenium serra Langsd. & Fisch.	MK827045	MK826495	MK827570	MK828038	Rothfels 2592 (DUKE)	Puntarenas, Costa Rica	Xu et al. 2020
Asplenium serra Langsd. & Fisch.	MK826965	MK826408	MK827476	MK827965	Rothfels 4886 (UC)	Junin, Peru	Xu et al. 2020
Asplenium simii A.F.Braithw. & Schelpe	—	MK826492	MK827565	MK828034	Peter & Bart 1898 (MO)	Zimbabwe	Xu et al. 2020
Asplenium sp. 8	MK826543	MK826531	MK827604	MK828054	Rothfels 3610 (DUKE)	Zamora-Chinchipe, Ecuador	Xu et al. 2020
Asplenium sp. 9	MK826912	—	MK827422	MK827923	Andriama lala Rakotondrafara 596 (MO)	Mardagascar	Xu et al. 2020
Asplenium sulcatum Lam.	KF992441	—	—	—	Grangaud s.n. (BM)	unknown	Hennequin et al. 2014
Asplenium volkensii Hieron.	AY300148	—	—	AY300095	Hemp 18 (BM)	Kenya	Schneider et al. 2004
